# Supplementary material for: Rapid cell-free forward engineering of novel genetic ring oscillators
Source: eLife. 2015 Oct 5;4:e09771. doi: 10.7554/eLife.09771 (PMC4714972; doi:10.7554/eLife.09771)
Supplement: Supplementary file 1. — (A) Linear DNAs used in this study. (B) Plasmids used in this study. (C) Strains used in this study. (D) DNA concentrations used in experiments. DOI: http://dx.doi.org/10.7554/eLife.09771.032 [file elife-09771-supp1.zip]

Archive with 1 entries (1 files):
- Supplementary file 1.pdf
