# Supplementary material for: Rapid cell-free forward engineering of novel genetic ring oscillators
Source: eLife. 2015 Oct 5;4:e09771. doi: 10.7554/eLife.09771 (PMC4714972; doi:10.7554/eLife.09771)
Supplement: Source code 1. — DOI: http://dx.doi.org/10.7554/eLife.09771.033 [file elife-09771-code1.zip]

Archive with 44 entries (33 files):
- matlab_code/
- matlab_code/.DS_Store
- __MACOSX/
- __MACOSX/matlab_code/
- __MACOSX/matlab_code/._.DS_Store
- matlab_code/Fig2_S1/
- matlab_code/Fig2_S1/Fig2_S1.m
- __MACOSX/matlab_code/Fig2_S1/
- __MACOSX/matlab_code/Fig2_S1/._Fig2_S1.m
- __MACOSX/matlab_code/._Fig2_S1
- matlab_code/Fig2_S2/
- matlab_code/Fig2_S2/.DS_Store
- __MACOSX/matlab_code/Fig2_S2/
- __MACOSX/matlab_code/Fig2_S2/._.DS_Store
- matlab_code/Fig2_S2/Fig2_S2_05nM.m
- __MACOSX/matlab_code/Fig2_S2/._Fig2_S2_05nM.m
- matlab_code/Fig2_S2/Fig2_S2_1nM.m
- __MACOSX/matlab_code/Fig2_S2/._Fig2_S2_1nM.m
- matlab_code/Fig2_S2/Fig2_S2_5nM.m
- __MACOSX/matlab_code/Fig2_S2/._Fig2_S2_5nM.m
- matlab_code/Fig2_S2/repressilator_hetero.m
- __MACOSX/matlab_code/Fig2_S2/._repressilator_hetero.m
- __MACOSX/matlab_code/._Fig2_S2
- matlab_code/Fig2_S3/
- matlab_code/Fig2_S3/equilibrium_point.m
- __MACOSX/matlab_code/Fig2_S3/
- __MACOSX/matlab_code/Fig2_S3/._equilibrium_point.m
- matlab_code/Fig2_S3/Fig2_S3.m
- __MACOSX/matlab_code/Fig2_S3/._Fig2_S3.m
- __MACOSX/matlab_code/._Fig2_S3
- matlab_code/Fig3F/
- matlab_code/Fig3F/Fig3F_3nsimulation.m
- __MACOSX/matlab_code/Fig3F/
- __MACOSX/matlab_code/Fig3F/._Fig3F_3nsimulation.m
- matlab_code/Fig3F/Fig3F_5nsimulation.m
- __MACOSX/matlab_code/Fig3F/._Fig3F_5nsimulation.m
- matlab_code/Fig3F/n3_period.csv
- __MACOSX/matlab_code/Fig3F/._n3_period.csv
- matlab_code/Fig3F/n5_period.csv
- __MACOSX/matlab_code/Fig3F/._n5_period.csv
- matlab_code/Fig3F/repressilator_hetero.m
- __MACOSX/matlab_code/Fig3F/._repressilator_hetero.m
- __MACOSX/matlab_code/._Fig3F
- __MACOSX/._matlab_code
