# Supplementary material for: Rapid cell-free forward engineering of novel genetic ring oscillators
Source: eLife. 2015 Oct 5;4:e09771. doi: 10.7554/eLife.09771 (PMC4714972; doi:10.7554/eLife.09771)
Supplement: Source code 1. — DOI: http://dx.doi.org/10.7554/eLife.09771.033 [file elife-09771-code1.zip › matlab_code/Fig2_S2/repressilator_hetero.m]

function dy = repressilator_hetero(t,y,N,a,b,c,d,beta,nu,K)

dy = zeros(2*N,1);

for i=1:N
    if(i==1)
        dy(i) = -(a(1)+d)*y(1) + beta(1)*K(1)^nu(1)/(K(1)^nu(1) + y(2*N)^nu(1));
    else
        dy(i) = -(a(i)+d)*y(i) + beta(i)*K(i)^nu(i)/(K(i)^nu(i) + y(N+i-1)^nu(i));
    end
    
    dy(N+i) = -(b(i)+d)*y(N+i) + c(i)*y(i);
end
